# Supplementary material for: RecGOBD: accurate recognition of gene ontology related brain development protein functions through multi-feature fusion and attention mechanisms
Source: Bioinform Adv. 2024 Nov 4;4(1):vbae163. doi: 10.1093/bioadv/vbae163 (PMC11639192; doi:10.1093/bioadv/vbae163)
Supplement: vbae163_Supplementary_Data [file vbae163_supplementary_data.zip]

Archive with 2 entries (2 files):
- SF1.pdf
- S1.csv
